# Supplementary material for: A Bias-Corrected HighResMIP Dataset for Impact Assessment Studies
Source: Sci Data. 2026 Jul 2;13:959. doi: 10.1038/s41597-026-07709-y (PMC13328302; doi:10.1038/s41597-026-07709-y)
Supplement: Supplementary file 1 — Supplementary Table S1 [file 41597_2026_7709_MOESM1_ESM.csv]

			MPI-XR
variable	season	raw_pct_Bias	corr_pct_Bias	raw_Corr	corr_Corr	raw_MAE	corr_MAE	raw_RMSE	corr_RMSE	raw_NSE	corr_NSE	raw_p95_Bias	corr_p95_Bias	raw_p99_Bias	corr_p99_Bias
tas	DJF	-0.18	0.02	0.48	0.62	0.61	0.38	0.72	0.48	-0.84	0.20	-0.52	0.06	-0.45	0.14
tas	MAM	-0.01	0.02	0.94	0.93	0.40	0.41	0.49	0.50	0.87	0.87	0.08	0.21	-0.15	0.00
tas	JJA	-0.14	0.00	0.28	0.30	0.51	0.41	0.64	0.51	-1.35	-0.47	-0.44	0.00	-0.37	0.08
tas	SON	-0.09	0.02	0.90	0.90	0.42	0.36	0.52	0.45	0.74	0.81	-0.39	0.06	-0.35	0.08
pr	DJF	4.76	-2.02	0.08	0.09	0.14	0.12	0.18	0.16	-1.65	-0.97	0.11	-0.03	0.12	-0.03
pr	MAM	8.27	-2.54	-0.04	0.12	0.20	0.12	0.24	0.15	-3.64	-0.90	0.18	-0.06	0.13	-0.09
pr	JJA	9.84	-2.16	0.02	0.09	0.23	0.11	0.26	0.14	-6.36	-1.21	0.23	-0.04	0.22	-0.05
pr	SON	4.90	-2.46	0.13	0.11	0.15	0.12	0.18	0.16	-1.86	-1.05	0.12	-0.05	0.14	-0.06
hurs	DJF	9.12	-0.03	0.18	0.57	6.81	0.60	6.87	0.75	-103.14	-0.23	6.96	0.44	7.00	0.57
hurs	MAM	8.61	0.04	-0.12	0.44	6.29	0.59	6.48	0.74	-154.21	-1.04	7.61	0.55	7.82	0.49
hurs	JJA	4.13	-0.02	0.32	0.57	3.09	0.44	3.17	0.56	-33.35	-0.06	3.21	0.26	3.32	0.34
hurs	SON	6.64	-0.01	0.12	0.29	4.93	0.59	5.07	0.73	-106.85	-1.23	6.09	0.42	6.41	0.40
sfcWind	DJF	-4.27	-0.18	0.06	0.06	0.32	0.22	0.38	0.27	-2.65	-0.85	-0.26	-0.01	-0.32	-0.07
sfcWind	MAM	-4.17	-0.17	0.03	0.04	0.30	0.20	0.36	0.25	-3.10	-0.87	-0.26	-0.03	-0.26	-0.03
sfcWind	JJA	-5.06	-0.19	0.03	0.03	0.34	0.19	0.40	0.24	-4.36	-0.91	-0.32	-0.02	-0.30	-0.02
sfcWind	SON	-4.09	-0.22	0.17	0.18	0.31	0.21	0.37	0.27	-2.08	-0.55	-0.28	-0.03	-0.20	0.02
rsds	DJF	1.80	-0.06	0.98	0.98	3.44	1.64	4.09	2.06	0.85	0.96	4.76	-0.03	4.78	-0.06
rsds	MAM	1.82	-0.04	0.91	0.93	3.02	1.28	3.48	1.63	0.39	0.87	3.01	-0.17	3.35	0.05
rsds	JJA	1.42	0.01	0.94	0.95	2.60	1.63	3.15	2.05	0.78	0.91	1.03	-0.45	1.74	-0.10
rsds	SON	3.92	0.01	0.99	0.99	6.35	1.34	6.76	1.73	0.79	0.99	6.75	-0.01	6.91	-0.02
rlds	DJF	0.20	0.10	0.21	0.25	2.30	2.15	2.91	2.73	-0.94	-0.70	1.01	0.58	1.00	0.65
rlds	MAM	0.86	0.09	0.92	0.92	2.98	2.00	3.58	2.46	0.67	0.84	3.57	0.98	3.90	1.04
rlds	JJA	0.26	0.03	0.57	0.70	1.93	1.67	2.45	2.07	0.14	0.38	0.63	0.40	0.74	0.59
rlds	SON	-0.06	0.07	0.95	0.95	1.56	1.60	1.97	2.03	0.91	0.90	-0.10	0.40	-0.09	0.44
